# Supplementary material for: The use and impact of surveillance-based technology initiatives in inpatient and acute mental health settings: a systematic review
Source: BMC Med. 2024 Nov 29;22:564. doi: 10.1186/s12916-024-03673-9 (PMC11605989; doi:10.1186/s12916-024-03673-9)
Supplement: Supplementary file 2 — Additional file 2. Data extraction form template. Data extraction form template used to extract data from the included studies in this review. [file 12916_2024_3673_MOESM2_ESM.xlsx]

## Sheet: Data extraction
	IDs		Study information																			Characteristics of population receiving care in setting						Study population characteristics				Study methods													RQ1: Surveillance technology
	Extractor name	Rayyan ID	Study title	Authors	Year of publication	Data collection period (date range or year)	Journal	Country/ Countries	Language	Stated conflicts of interest	Non stated conflicts of interest	Lived experience involvement in the study itself (researchers, advisors, PPI involvement)	Funding	Study design	Study aims	Inclusion /exclusion criteria (if applicable)	Details of the inpatient setting	Includes quantitative data?	Includes qualitative data?	Source of data (if not collected during the study)	Which RQs does this study answer?	Sex	Gender	Age	Mental health diagnosis	Ethnicity	Other	Study population (Staff/Service users/Carers/Visitors)?	Staff roles, if applicable	Sample size N	Recruitment	Quantitative analysis methods	Quantitative measures used	Qualitative analysis methods	Qualitative data collection methods	Was there a comparison group?	Describe comparison group	Were groups randomised?	Were groups blinded?	Were allocations concealed?	Assessment points	Drop out rates	Drop out reasons	Study method notes	RQ1a: What kind of surveillance technology is used? Include brand name	RQ1a: Stated purpose of this technology	RQ1a: Modality of technology (e.g., video, heart rate, movement detection)	RQ1a: Include any description of how this technology implemented (when, where, how often, how, on whom, by whom?)	RQ1a: Tech used to criminalise damage/support prosecutions? If yes, give details
[truncated: 48 more columns]
